# Supplementary material for: SUPREM: an engineered non-site-specific m6A RNA methyltransferase with highly improved efficiency
Source: Nucleic Acids Res. 2024 Oct 17;52(20):12158–72. doi: 10.1093/nar/gkae887 (PMC11551740; doi:10.1093/nar/gkae887)
Supplement: gkae887_Supplemental_Files [file gkae887_supplemental_files.zip]

Archive with 7 entries (7 files):
- 241008-YO_revised-supplementary-figures_clean.pdf
- Supplementary Table S2.pdf
- SupplementaryMethods_Guppy-nanocompore.pdf
- SupplementaryTableS1.pdf
- SupplementaryTableS3.pdf
- SupplementaryTableS4.pdf
- SupplementaryTableS5.pdf
